# Supplementary material for: Identification and Characterization of the Growth-Regulating Factors-Interacting Factors in Cotton
Source: Front Genet. 2022 Mar 14;13:851343. doi: 10.3389/fgene.2022.851343 (PMC8964071; doi:10.3389/fgene.2022.851343)
Supplement: Supplementary file 2 [file DataSheet1.xlsx]

## Sheet: Table S1
Table S1. The information of GIFs gene family in four Gossypium species.
Protein ID	Gene name	Species	Assembly	Domain Accession	Number	Chromosome	Length (bp)	Charge	Grand Average of Hydropathy	Transcript Length (bp)	CDS Length (bp)	CDS GC Content (%)	Exon Number	Mean Exon Length (bp)	Mean Intron Length (bp)
Ga01G2147.1	GaGIF1	Gossypium arboreum	CRI	PF05030 (1);	1	Chr01	1613	0	-0.733	567	567	48.5	4	141.8	348.7
Ga08G2525.1	GaGIF2	Gossypium arboreum	CRI	PF05030 (1);	2	Chr08	2701	-0.5	-0.478	546	546	50.2	4	136.5	718.3
Ga11G1054.1	GaGIF3	Gossypium arboreum	CRI	PF05030 (1);	3	Chr11	3640	-1	-0.608	690	690	51.2	4	172.5	983.3
Ga12G1762.1	GaGIF4	Gossypium arboreum	CRI	PF05030 (1);	4	Chr12	2120	2	-0.802	624	624	48.9	4	156	498.7
Ga12G1764.1	GaGIF5	Gossypium arboreum	CRI	PF05030 (1);	5	Chr12	2921	0	-0.825	642	642	49.7	4	160.5	759.7
Ga13G2126.1	GaGIF6	Gossypium arboreum	CRI	PF05030 (1);	6	Chr13	1234	0.5	-0.628	636	636	50.3	4	159	199.3
GB_A08G2552.1	GbGIF1	Gossypium barbadense	ZJU	PF05030 (1);	1	A08	2705	-0.5	-0.447	546	546	49.8	4	136.5	719.7
GB_A11G2882.1	GbGIF2	Gossypium barbadense	ZJU	PF05030 (1);	2	A11	3616	-1	-0.574	690	690	51	4	172.5	975.3
GB_A12G1386.1	GbGIF3	Gossypium barbadense	ZJU	PF05030 (1);	3	A12	2916	0	-0.823	642	642	50	4	160.5	758
GB_A12G1388.1	GbGIF4	Gossypium barbadense	ZJU	PF05030 (1);	4	A12	2121	2	-0.802	624	624	48.9	4	156	499
GB_A13G2102.1	GbGIF5	Gossypium barbadense	ZJU	PF05030 (1);	5	A13	1233	-0.5	-0.589	636	636	50	4	159	199
GB_D03G1344.1	GbGIF6	Gossypium barbadense	ZJU	PF05030 (1);	6	D03	1617	-1.5	-0.843	561	561	48	4	140.3	352
GB_D08G2547.1	GbGIF7	Gossypium barbadense	ZJU	PF05030 (1);	7	D08	2702	1	-0.516	549	549	49.9	4	137.3	717.7
GB_D11G2869.1	GbGIF8	Gossypium barbadense	ZJU	PF05030 (1);	8	D11	3587	-0.5	-0.586	687	687	51.2	4	171.8	966.7
GB_D12G1383.1	GbGIF9	Gossypium barbadense	ZJU	PF05030 (1);	9	D12	2939	0	-0.814	642	642	50	4	160.5	765.7
GB_D12G1386.1	GbGIF10	Gossypium barbadense	ZJU	PF05030 (1);	10	D12	2082	2	-0.764	624	624	48.2	4	156	486
GB_D13G2037.1	GbGIF11	Gossypium barbadense	ZJU	PF05030 (1);	11	D13	1232	-2.5	-0.58	636	636	50.2	4	159	198.7
Gh_A03G066000.1	GhGIF1	Gossypium hirsutum	CRI	PF05030 (1);	1	A03	1583	-1	-0.747	567	567	48.1	4	141.8	338.7
Gh_A08G245300.1	GhGIF2	Gossypium hirsutum	CRI	PF05030 (1);	2	A08	3165	-0.5	-0.477	1007	546	50	4	251.8	719.3
Gh_A11G282100.1	GhGIF3	Gossypium hirsutum	CRI	PF05030 (1);	3	A11	4198	0	-0.6	1271	690	51	4	317.8	975.7
Gh_A12G132100.1	GhGIF4	Gossypium hirsutum	CRI	PF05030 (1);	4	A12	3502	0	-0.814	1111	642	50	4	277.8	358.7
Gh_A12G132300.1	GhGIF5	Gossypium hirsutum	CRI	PF05030 (1);	5	A12	2664	2	-0.802	1063	624	48.9	4	265.8	260
Gh_A13G192000.1	GhGIF6	Gossypium hirsutum	CRI	PF05030 (1);	6	A13	1233	-0.5	-0.589	636	636	50.2	4	159	199
Gh_D03G131400.1	GhGIF7	Gossypium hirsutum	CRI	PF05030 (1);	7	D03	1990	-1.5	-0.837	945	570	48.1	4	236.3	348.3
Gh_D08G236600.1	GhGIF8	Gossypium hirsutum	CRI	PF05030 (1);	8	D08	3085	1	-0.476	943	549	49.9	4	235.8	714
Gh_D11G281800.1	GhGIF9	Gossypium hirsutum	CRI	PF05030 (1);	9	D11	4098	-0.5	-0.609	1180	687	51.5	4	295	972.7
Gh_D12G132400.1	GhGIF10	Gossypium hirsutum	CRI	PF05030 (1);	10	D12	3532	0	-0.814	1138	642	50	4	284.5	358.7
Gh_D12G132600.1	GhGIF11	Gossypium hirsutum	CRI	PF05030 (1);	11	D12	2670	1	-0.76	1103	654	47.7	4	275.8	252.3
Gh_D13G195100.1	GhGIF12	Gossypium hirsutum	CRI	PF05030 (1);	12	D13	1236	-2.5	-0.58	636	636	50.3	4	159	200
Gorai.003G122900.1	GrGIF1	Gossypium raimondii	JGI	PF05030 (1);	1	Chr03	2214	-1.5	-0.837	1167	570	48.2	4	291.8	349
Gorai.004G248600.1	GrGIF2	Gossypium raimondii	JGI	PF05030 (1);	2	Chr04	3477	1	-0.466	1091	570	50.2	4	272.8	720.3
Gorai.007G279600.1	GrGIF3	Gossypium raimondii	JGI	PF05030 (1);	3	Chr07	4553	-0.5	-0.586	1254	687	51.2	6	209	649.2
Gorai.008G129100.1	GrGIF4	Gossypium raimondii	JGI	PF05030 (1);	4	Chr08	3768	0	-0.801	1337	642	49.7	5	267.4	607.8
Gorai.008G129300.1	GrGIF5	Gossypium raimondii	JGI	PF05030 (1);	5	Chr08	2866	2	-0.802	1305	624	48.7	5	261	390.3
Gorai.013G186300.1	GrGIF6	Gossypium raimondii	JGI	PF05030 (1);	6	Chr13	1739	-2.5	-0.589	1122	636	50.6	4	280.5	205.7

## Sheet: Table S2
Table S2. Stress and hormone-responsive elements were found in the GIFs promoter region.
Gene ID	Cis-element	motif_sequence
GB_D03G1344.1	TGA-element	AACGAC	1786	6	-	Auxin	auxin-responsive element
GB_D08G2547.1	TGA-element	AACGAC	1609	6	+	Auxin	auxin-responsive element
Ga01G2147.1	TGA-element	AACGAC	1378	6	+	Auxin	auxin-responsive element
Ga01G2147.1	TGA-element	AACGAC	1788	6	-	Auxin	auxin-responsive element
Gh_A03G066000.1	TGA-element	AACGAC	1377	6	+	Auxin	auxin-responsive element
Gh_A03G066000.1	TGA-element	AACGAC	1788	6	-	Auxin	auxin-responsive element
Gh_D03G131400.1	TGA-element	AACGAC	1786	6	-	Auxin	auxin-responsive element
Gh_D08G236600.1	TGA-element	AACGAC	1637	6	+	Auxin	auxin-responsive element
Gorai.003G122900.1	TGA-element	AACGAC	1784	6	-	Auxin	auxin-responsive element
Gorai.004G248600.1	TGA-element	AACGAC	1609	6	+	Auxin	auxin-responsive element
GB_A08G2552.1	TC-rich repeats	ATTCTCTAAC	1318	9	+	Defense/stress	cis-acting element involved in defense and stress responsiveness
GB_A12G1386.1	TC-rich repeats	GTTTTCTTAC	840	9	-	Defense/stress	cis-acting element involved in defense and stress responsiveness
GB_D12G1383.1	TC-rich repeats	GTTTTCTTAC	51	9	+	Defense/stress	cis-acting element involved in defense and stress responsiveness
GB_D12G1383.1	TC-rich repeats	GTTTTCTTAC	835	9	-	Defense/stress	cis-acting element involved in defense and stress responsiveness
Ga08G2525.1	TC-rich repeats	ATTCTCTAAC	1321	9	+	Defense/stress	cis-acting element involved in defense and stress responsiveness
Ga12G1764.1	TC-rich repeats	GTTTTCTTAC	837	9	-	Defense/stress	cis-acting element involved in defense and stress responsiveness
Gh_A08G245300.1	TC-rich repeats	ATTCTCTAAC	1323	9	+	Defense/stress	cis-acting element involved in defense and stress responsiveness
Gh_A12G132100.1	TC-rich repeats	ATTCTCTAAC	781	9	-	Defense/stress	cis-acting element involved in defense and stress responsiveness
Gh_A12G132100.1	TC-rich repeats	ATTCTCTAAC	846	9	-	Defense/stress	cis-acting element involved in defense and stress responsiveness
Gh_D12G132400.1	TC-rich repeats	GTTTTCTTAC	64	9	+	Defense/stress	cis-acting element involved in defense and stress responsiveness
Gh_D12G132400.1	TC-rich repeats	GTTTTCTTAC	835	9	-	Defense/stress	cis-acting element involved in defense and stress responsiveness
Gorai.008G129100.1	TC-rich repeats	GTTTTCTTAC	853	9	-	Defense/stress	cis-acting element involved in defense and stress responsiveness
GB_A12G1386.1	TATC-box	TATCCCA	1695	7	+	Gibberellin	cis-acting element involved in gibberellin-responsiveness
GB_A13G2102.1	TATC-box	TATCCCA	284	7	-	Gibberellin	cis-acting element involved in gibberellin-responsiveness
GB_D03G1344.1	TATC-box	TATCCCA	93	7	-	Gibberellin	cis-acting element involved in gibberellin-responsiveness
Ga01G2147.1	TATC-box	TATCCCA	124	7	-	Gibberellin	cis-acting element involved in gibberellin-responsiveness
Ga12G1764.1	TATC-box	TATCCCA	1695	7	+	Gibberellin	cis-acting element involved in gibberellin-responsiveness
Ga13G2126.1	TATC-box	TATCCCA	471	7	-	Gibberellin	cis-acting element involved in gibberellin-responsiveness
Gh_A03G066000.1	TATC-box	TATCCCA	124	7	-	Gibberellin	cis-acting element involved in gibberellin-responsiveness
Gh_A12G132100.1	TATC-box	TATCCCA	1695	7	+	Gibberellin	cis-acting element involved in gibberellin-responsiveness
Gh_A13G192000.1	TATC-box	TATCCCA	475	7	-	Gibberellin	cis-acting element involved in gibberellin-responsiveness
Gh_D03G131400.1	TATC-box	TATCCCA	99	7	-	Gibberellin	cis-acting element involved in gibberellin-responsiveness
Gh_D12G132400.1	TATC-box	TATCCCA	1690	7	+	Gibberellin	cis-acting element involved in gibberellin-responsiveness
Gorai.003G122900.1	TATC-box	TATCCCA	103	7	-	Gibberellin	cis-acting element involved in gibberellin-responsiveness
Gorai.008G129100.1	TATC-box	TATCCCA	1692	7	+	Gibberellin	cis-acting element involved in gibberellin-responsiveness
Gorai.013G186300.1	TATC-box	TATCCCA	536	7	-	Gibberellin	cis-acting element involved in gibberellin-responsiveness
GB_A12G1386.1	LTR	CCGAAA	1352	6	+	Low-temperature	cis-acting element involved in low-temperature responsiveness
GB_A12G1386.1	LTR	CCGAAA	1944	6	-	Low-temperature	cis-acting element involved in low-temperature responsiveness
GB_D03G1344.1	LTR	CCGAAA	521	6	+	Low-temperature	cis-acting element involved in low-temperature responsiveness
GB_D11G2869.1	LTR	CCGAAA	1227	6	+	Low-temperature	cis-acting element involved in low-temperature responsiveness
GB_D13G2037.1	LTR	CCGAAA	21	6	-	Low-temperature	cis-acting element involved in low-temperature responsiveness
GB_D13G2037.1	LTR	CCGAAA	56	6	-	Low-temperature	cis-acting element involved in low-temperature responsiveness
GB_D13G2037.1	LTR	CCGAAA	265	6	-	Low-temperature	cis-acting element involved in low-temperature responsiveness
Ga01G2147.1	LTR	CCGAAA	553	6	+	Low-temperature	cis-acting element involved in low-temperature responsiveness
Ga12G1764.1	LTR	CCGAAA	1944	6	-	Low-temperature	cis-acting element involved in low-temperature responsiveness
Gh_A03G066000.1	LTR	CCGAAA	552	6	+	Low-temperature	cis-acting element involved in low-temperature responsiveness
Gh_A12G132100.1	LTR	CCGAAA	1351	6	+	Low-temperature	cis-acting element involved in low-temperature responsiveness
Gh_A12G132100.1	LTR	CCGAAA	1944	6	-	Low-temperature	cis-acting element involved in low-temperature responsiveness
Gh_D03G131400.1	LTR	CCGAAA	527	6	+	Low-temperature	cis-acting element involved in low-temperature responsiveness
Gh_D11G281800.1	LTR	CCGAAA	1248	6	+	Low-temperature	cis-acting element involved in low-temperature responsiveness
Gh_D13G195100.1	LTR	CCGAAA	26	6	-	Low-temperature	cis-acting element involved in low-temperature responsiveness
Gh_D13G195100.1	LTR	CCGAAA	61	6	-	Low-temperature	cis-acting element involved in low-temperature responsiveness
Gh_D13G195100.1	LTR	CCGAAA	270	6	-	Low-temperature	cis-acting element involved in low-temperature responsiveness
Gorai.003G122900.1	LTR	CCGAAA	531	6	+	Low-temperature	cis-acting element involved in low-temperature responsiveness
Gorai.007G279600.1	LTR	CCGAAA	1234	6	+	Low-temperature	cis-acting element involved in low-temperature responsiveness
GB_A08G2552.1	TCA-element	CCATCTTTTT	1773	9	+	Salicylic acid	cis-acting element involved in salicylic acid responsiveness
GB_A12G1388.1	TCA-element	CCATCTTTTT	1884	9	+	Salicylic acid	cis-acting element involved in salicylic acid responsiveness
GB_A13G2102.1	TCA-element	CCATCTTTTT	1701	9	-	Salicylic acid	cis-acting element involved in salicylic acid responsiveness
GB_D08G2547.1	TCA-element	CCATCTTTTT	1784	9	+	Salicylic acid	cis-acting element involved in salicylic acid responsiveness
GB_D12G1386.1	TCA-element	CCATCTTTTT	1885	9	+	Salicylic acid	cis-acting element involved in salicylic acid responsiveness
GB_D13G2037.1	TCA-element	CCATCTTTTT	1699	9	-	Salicylic acid	cis-acting element involved in salicylic acid responsiveness
GB_D13G2037.1	TCA-element	CCATCTTTTT	1829	9	+	Salicylic acid	cis-acting element involved in salicylic acid responsiveness
Ga08G2525.1	TCA-element	CCATCTTTTT	1779	9	+	Salicylic acid	cis-acting element involved in salicylic acid responsiveness
Ga12G1762.1	TCA-element	CCATCTTTTT	1884	9	+	Salicylic acid	cis-acting element involved in salicylic acid responsiveness
Ga13G2126.1	TCA-element	CCATCTTTTT	1701	9	-	Salicylic acid	cis-acting element involved in salicylic acid responsiveness
Gh_A08G245300.1	TCA-element	CCATCTTTTT	1779	9	+	Salicylic acid	cis-acting element involved in salicylic acid responsiveness
Gh_A12G132300.1	TCA-element	CCATCTTTTT	1884	9	+	Salicylic acid	cis-acting element involved in salicylic acid responsiveness
Gh_A13G192000.1	TCA-element	CCATCTTTTT	1699	9	-	Salicylic acid	cis-acting element involved in salicylic acid responsiveness
Gh_D08G236600.1	TCA-element	CCATCTTTTT	1784	9	+	Salicylic acid	cis-acting element involved in salicylic acid responsiveness
Gh_D12G132600.1	TCA-element	CCATCTTTTT	1885	9	+	Salicylic acid	cis-acting element involved in salicylic acid responsiveness
Gh_D13G195100.1	TCA-element	CCATCTTTTT	1699	9	-	Salicylic acid	cis-acting element involved in salicylic acid responsiveness
Gorai.004G248600.1	TCA-element	CCATCTTTTT	1784	9	+	Salicylic acid	cis-acting element involved in salicylic acid responsiveness
Gorai.008G129300.1	TCA-element	CCATCTTTTT	1886	9	+	Salicylic acid	cis-acting element involved in salicylic acid responsiveness
Gorai.013G186300.1	TCA-element	CCATCTTTTT	1698	9	-	Salicylic acid	cis-acting element involved in salicylic acid responsiveness
GB_A08G2552.1	ABRE	CACGTG	1681	6	-	Abscisic acid	cis-acting element involved in the abscisic acid responsiveness
GB_A08G2552.1	ABRE	ACGTG	1682	5	+	Abscisic acid	cis-acting element involved in the abscisic acid responsiveness
GB_A11G2882.1	ABRE	ACGTG	661	5	-	Abscisic acid	cis-acting element involved in the abscisic acid responsiveness
GB_A11G2882.1	ABRE	CACGTG	1479	6	-	Abscisic acid	cis-acting element involved in the abscisic acid responsiveness
GB_A11G2882.1	ABRE	ACGTG	1480	5	+	Abscisic acid	cis-acting element involved in the abscisic acid responsiveness
GB_A13G2102.1	ABRE	CACGTG	1671	6	-	Abscisic acid	cis-acting element involved in the abscisic acid responsiveness
GB_A13G2102.1	ABRE	ACGTG	1672	5	+	Abscisic acid	cis-acting element involved in the abscisic acid responsiveness
GB_D03G1344.1	ABRE	ACGTG	52	5	+	Abscisic acid	cis-acting element involved in the abscisic acid responsiveness
GB_D03G1344.1	ABRE	TACGGTC	420	7	+	Abscisic acid	cis-acting element involved in the abscisic acid responsiveness
GB_D03G1344.1	ABRE	ACGTG	963	5	-	Abscisic acid	cis-acting element involved in the abscisic acid responsiveness
GB_D03G1344.1	ABRE	ACGTG	1890	5	-	Abscisic acid	cis-acting element involved in the abscisic acid responsiveness
GB_D08G2547.1	ABRE	ACGTG	599	5	-	Abscisic acid	cis-acting element involved in the abscisic acid responsiveness
GB_D08G2547.1	ABRE	CACGTG	1693	6	-	Abscisic acid	cis-acting element involved in the abscisic acid responsiveness
GB_D08G2547.1	ABRE	ACGTG	1694	5	+	Abscisic acid	cis-acting element involved in the abscisic acid responsiveness
GB_D11G2869.1	ABRE	ACGTG	637	5	-	Abscisic acid	cis-acting element involved in the abscisic acid responsiveness
GB_D11G2869.1	ABRE	ACGTG	1075	5	+	Abscisic acid	cis-acting element involved in the abscisic acid responsiveness
GB_D11G2869.1	ABRE	CACGTG	1487	6	-	Abscisic acid	cis-acting element involved in the abscisic acid responsiveness
GB_D11G2869.1	ABRE	ACGTG	1488	5	+	Abscisic acid	cis-acting element involved in the abscisic acid responsiveness
GB_D12G1386.1	ABRE	ACGTG	1739	5	-	Abscisic acid	cis-acting element involved in the abscisic acid responsiveness
GB_D13G2037.1	ABRE	CACGTG	1669	6	-	Abscisic acid	cis-acting element involved in the abscisic acid responsiveness
GB_D13G2037.1	ABRE	ACGTG	1670	5	+	Abscisic acid	cis-acting element involved in the abscisic acid responsiveness
Ga01G2147.1	ABRE	ACGTG	83	5	+	Abscisic acid	cis-acting element involved in the abscisic acid responsiveness
Ga01G2147.1	ABRE	ACGTG	991	5	-	Abscisic acid	cis-acting element involved in the abscisic acid responsiveness
Ga01G2147.1	ABRE	ACGTG	1890	5	-	Abscisic acid	cis-acting element involved in the abscisic acid responsiveness
Ga08G2525.1	ABRE	CACGTG	1687	6	-	Abscisic acid	cis-acting element involved in the abscisic acid responsiveness
Ga08G2525.1	ABRE	ACGTG	1688	5	+	Abscisic acid	cis-acting element involved in the abscisic acid responsiveness
Ga11G1054.1	ABRE	CACGTG	1480	6	-	Abscisic acid	cis-acting element involved in the abscisic acid responsiveness
Ga11G1054.1	ABRE	ACGTG	1481	5	+	Abscisic acid	cis-acting element involved in the abscisic acid responsiveness
Ga13G2126.1	ABRE	AACCCGG	21	7	-	Abscisic acid	cis-acting element involved in the abscisic acid responsiveness
Ga13G2126.1	ABRE	CACGTG	1671	6	-	Abscisic acid	cis-acting element involved in the abscisic acid responsiveness
Ga13G2126.1	ABRE	ACGTG	1672	5	+	Abscisic acid	cis-acting element involved in the abscisic acid responsiveness
Gh_A03G066000.1	ABRE	ACGTG	83	5	+	Abscisic acid	cis-acting element involved in the abscisic acid responsiveness
Gh_A03G066000.1	ABRE	ACGTG	990	5	-	Abscisic acid	cis-acting element involved in the abscisic acid responsiveness
Gh_A03G066000.1	ABRE	ACGTG	1890	5	-	Abscisic acid	cis-acting element involved in the abscisic acid responsiveness
Gh_A08G245300.1	ABRE	CACGTG	1687	6	-	Abscisic acid	cis-acting element involved in the abscisic acid responsiveness
Gh_A08G245300.1	ABRE	ACGTG	1688	5	+	Abscisic acid	cis-acting element involved in the abscisic acid responsiveness
Gh_A11G282100.1	ABRE	ACGTG	664	5	-	Abscisic acid	cis-acting element involved in the abscisic acid responsiveness
Gh_A11G282100.1	ABRE	CACGTG	1482	6	-	Abscisic acid	cis-acting element involved in the abscisic acid responsiveness
Gh_A11G282100.1	ABRE	ACGTG	1483	5	+	Abscisic acid	cis-acting element involved in the abscisic acid responsiveness
Gh_A12G132100.1	ABRE	ACGTG	1241	5	-	Abscisic acid	cis-acting element involved in the abscisic acid responsiveness
Gh_A13G192000.1	ABRE	CACGTG	1669	6	-	Abscisic acid	cis-acting element involved in the abscisic acid responsiveness
Gh_A13G192000.1	ABRE	ACGTG	1670	5	+	Abscisic acid	cis-acting element involved in the abscisic acid responsiveness
Gh_D03G131400.1	ABRE	ACGTG	58	5	+	Abscisic acid	cis-acting element involved in the abscisic acid responsiveness
Gh_D03G131400.1	ABRE	TACGGTC	426	7	+	Abscisic acid	cis-acting element involved in the abscisic acid responsiveness
Gh_D03G131400.1	ABRE	ACGTG	969	5	-	Abscisic acid	cis-acting element involved in the abscisic acid responsiveness
Gh_D03G131400.1	ABRE	ACGTG	1890	5	-	Abscisic acid	cis-acting element involved in the abscisic acid responsiveness
Gh_D08G236600.1	ABRE	ACGTG	628	5	-	Abscisic acid	cis-acting element involved in the abscisic acid responsiveness
Gh_D08G236600.1	ABRE	AACCCGG	1072	7	+	Abscisic acid	cis-acting element involved in the abscisic acid responsiveness
Gh_D08G236600.1	ABRE	CACGTG	1693	6	-	Abscisic acid	cis-acting element involved in the abscisic acid responsiveness
Gh_D08G236600.1	ABRE	ACGTG	1694	5	+	Abscisic acid	cis-acting element involved in the abscisic acid responsiveness
Gh_D11G281800.1	ABRE	ACGTG	656	5	-	Abscisic acid	cis-acting element involved in the abscisic acid responsiveness
Gh_D11G281800.1	ABRE	ACGTG	1096	5	+	Abscisic acid	cis-acting element involved in the abscisic acid responsiveness
Gh_D11G281800.1	ABRE	CACGTG	1498	6	-	Abscisic acid	cis-acting element involved in the abscisic acid responsiveness
Gh_D11G281800.1	ABRE	ACGTG	1499	5	+	Abscisic acid	cis-acting element involved in the abscisic acid responsiveness
Gh_D12G132600.1	ABRE	ACGTG	1735	5	-	Abscisic acid	cis-acting element involved in the abscisic acid responsiveness
Gh_D13G195100.1	ABRE	CACGTG	1669	6	-	Abscisic acid	cis-acting element involved in the abscisic acid responsiveness
Gh_D13G195100.1	ABRE	ACGTG	1670	5	+	Abscisic acid	cis-acting element involved in the abscisic acid responsiveness
Gorai.003G122900.1	ABRE	ACGTG	62	5	+	Abscisic acid	cis-acting element involved in the abscisic acid responsiveness
Gorai.003G122900.1	ABRE	ACGTG	973	5	-	Abscisic acid	cis-acting element involved in the abscisic acid responsiveness
Gorai.003G122900.1	ABRE	ACGTG	1890	5	-	Abscisic acid	cis-acting element involved in the abscisic acid responsiveness
Gorai.004G248600.1	ABRE	ACGTG	598	5	-	Abscisic acid	cis-acting element involved in the abscisic acid responsiveness
Gorai.004G248600.1	ABRE	AACCCGG	1042	7	+	Abscisic acid	cis-acting element involved in the abscisic acid responsiveness
Gorai.004G248600.1	ABRE	CACGTG	1693	6	-	Abscisic acid	cis-acting element involved in the abscisic acid responsiveness
Gorai.004G248600.1	ABRE	ACGTG	1694	5	+	Abscisic acid	cis-acting element involved in the abscisic acid responsiveness
Gorai.007G279600.1	ABRE	ACGTG	645	5	-	Abscisic acid	cis-acting element involved in the abscisic acid responsiveness
Gorai.007G279600.1	ABRE	ACGTG	1082	5	+	Abscisic acid	cis-acting element involved in the abscisic acid responsiveness
Gorai.007G279600.1	ABRE	CACGTG	1494	6	-	Abscisic acid	cis-acting element involved in the abscisic acid responsiveness
Gorai.007G279600.1	ABRE	ACGTG	1495	5	+	Abscisic acid	cis-acting element involved in the abscisic acid responsiveness
Gorai.008G129300.1	ABRE	ACGTG	1735	5	-	Abscisic acid	cis-acting element involved in the abscisic acid responsiveness
Gorai.013G186300.1	ABRE	CACGTG	1665	6	-	Abscisic acid	cis-acting element involved in the abscisic acid responsiveness
Gorai.013G186300.1	ABRE	ACGTG	1666	5	+	Abscisic acid	cis-acting element involved in the abscisic acid responsiveness
GB_A08G2552.1	ARE	AAACCA	1748	6	+	Anaerobic	cis-acting regulatory element essential for the anaerobic induction
GB_A08G2552.1	ARE	AAACCA	1868	6	-	Anaerobic	cis-acting regulatory element essential for the anaerobic induction
GB_A11G2882.1	ARE	AAACCA	397	6	-	Anaerobic	cis-acting regulatory element essential for the anaerobic induction
GB_A11G2882.1	ARE	AAACCA	600	6	-	Anaerobic	cis-acting regulatory element essential for the anaerobic induction
GB_A11G2882.1	ARE	AAACCA	911	6	-	Anaerobic	cis-acting regulatory element essential for the anaerobic induction
GB_A11G2882.1	ARE	AAACCA	1366	6	+	Anaerobic	cis-acting regulatory element essential for the anaerobic induction
GB_A11G2882.1	ARE	AAACCA	1383	6	-	Anaerobic	cis-acting regulatory element essential for the anaerobic induction
GB_A12G1386.1	ARE	AAACCA	1282	6	+	Anaerobic	cis-acting regulatory element essential for the anaerobic induction
GB_A12G1386.1	ARE	AAACCA	1711	6	-	Anaerobic	cis-acting regulatory element essential for the anaerobic induction
GB_A12G1388.1	ARE	AAACCA	719	6	-	Anaerobic	cis-acting regulatory element essential for the anaerobic induction
GB_A12G1388.1	ARE	AAACCA	929	6	+	Anaerobic	cis-acting regulatory element essential for the anaerobic induction
GB_A13G2102.1	ARE	AAACCA	898	6	+	Anaerobic	cis-acting regulatory element essential for the anaerobic induction
GB_A13G2102.1	ARE	AAACCA	1235	6	-	Anaerobic	cis-acting regulatory element essential for the anaerobic induction
GB_D03G1344.1	ARE	AAACCA	4	6	-	Anaerobic	cis-acting regulatory element essential for the anaerobic induction
GB_D03G1344.1	ARE	AAACCA	31	6	-	Anaerobic	cis-acting regulatory element essential for the anaerobic induction
GB_D03G1344.1	ARE	AAACCA	444	6	-	Anaerobic	cis-acting regulatory element essential for the anaerobic induction
GB_D03G1344.1	ARE	AAACCA	1227	6	+	Anaerobic	cis-acting regulatory element essential for the anaerobic induction
GB_D08G2547.1	ARE	AAACCA	259	6	-	Anaerobic	cis-acting regulatory element essential for the anaerobic induction
GB_D08G2547.1	ARE	AAACCA	526	6	+	Anaerobic	cis-acting regulatory element essential for the anaerobic induction
GB_D08G2547.1	ARE	AAACCA	914	6	-	Anaerobic	cis-acting regulatory element essential for the anaerobic induction
GB_D08G2547.1	ARE	AAACCA	1759	6	+	Anaerobic	cis-acting regulatory element essential for the anaerobic induction
GB_D08G2547.1	ARE	AAACCA	1878	6	-	Anaerobic	cis-acting regulatory element essential for the anaerobic induction
GB_D08G2547.1	ARE	AAACCA	1930	6	-	Anaerobic	cis-acting regulatory element essential for the anaerobic induction
GB_D11G2869.1	ARE	AAACCA	363	6	-	Anaerobic	cis-acting regulatory element essential for the anaerobic induction
GB_D11G2869.1	ARE	AAACCA	575	6	-	Anaerobic	cis-acting regulatory element essential for the anaerobic induction
GB_D11G2869.1	ARE	AAACCA	1364	6	+	Anaerobic	cis-acting regulatory element essential for the anaerobic induction
GB_D11G2869.1	ARE	AAACCA	1381	6	-	Anaerobic	cis-acting regulatory element essential for the anaerobic induction
GB_D12G1383.1	ARE	AAACCA	1275	6	+	Anaerobic	cis-acting regulatory element essential for the anaerobic induction
GB_D12G1383.1	ARE	AAACCA	1529	6	+	Anaerobic	cis-acting regulatory element essential for the anaerobic induction
GB_D12G1383.1	ARE	AAACCA	1706	6	-	Anaerobic	cis-acting regulatory element essential for the anaerobic induction
GB_D12G1386.1	ARE	AAACCA	691	6	-	Anaerobic	cis-acting regulatory element essential for the anaerobic induction
GB_D12G1386.1	ARE	AAACCA	887	6	+	Anaerobic	cis-acting regulatory element essential for the anaerobic induction
GB_D13G2037.1	ARE	AAACCA	944	6	+	Anaerobic	cis-acting regulatory element essential for the anaerobic induction
GB_D13G2037.1	ARE	AAACCA	1241	6	-	Anaerobic	cis-acting regulatory element essential for the anaerobic induction
Ga01G2147.1	ARE	AAACCA	62	6	-	Anaerobic	cis-acting regulatory element essential for the anaerobic induction
Ga01G2147.1	ARE	AAACCA	1254	6	+	Anaerobic	cis-acting regulatory element essential for the anaerobic induction
Ga08G2525.1	ARE	AAACCA	917	6	-	Anaerobic	cis-acting regulatory element essential for the anaerobic induction
Ga08G2525.1	ARE	AAACCA	1754	6	+	Anaerobic	cis-acting regulatory element essential for the anaerobic induction
Ga08G2525.1	ARE	AAACCA	1874	6	-	Anaerobic	cis-acting regulatory element essential for the anaerobic induction
Ga11G1054.1	ARE	AAACCA	234	6	-	Anaerobic	cis-acting regulatory element essential for the anaerobic induction
Ga11G1054.1	ARE	AAACCA	1367	6	+	Anaerobic	cis-acting regulatory element essential for the anaerobic induction
Ga11G1054.1	ARE	AAACCA	1384	6	-	Anaerobic	cis-acting regulatory element essential for the anaerobic induction
Ga12G1762.1	ARE	AAACCA	712	6	-	Anaerobic	cis-acting regulatory element essential for the anaerobic induction
Ga12G1762.1	ARE	AAACCA	923	6	+	Anaerobic	cis-acting regulatory element essential for the anaerobic induction
Ga12G1764.1	ARE	AAACCA	1279	6	+	Anaerobic	cis-acting regulatory element essential for the anaerobic induction
Ga12G1764.1	ARE	AAACCA	1711	6	-	Anaerobic	cis-acting regulatory element essential for the anaerobic induction
Ga13G2126.1	ARE	AAACCA	895	6	+	Anaerobic	cis-acting regulatory element essential for the anaerobic induction
Ga13G2126.1	ARE	AAACCA	1228	6	-	Anaerobic	cis-acting regulatory element essential for the anaerobic induction
Gh_A03G066000.1	ARE	AAACCA	35	6	-	Anaerobic	cis-acting regulatory element essential for the anaerobic induction
Gh_A03G066000.1	ARE	AAACCA	62	6	-	Anaerobic	cis-acting regulatory element essential for the anaerobic induction
Gh_A08G245300.1	ARE	AAACCA	919	6	-	Anaerobic	cis-acting regulatory element essential for the anaerobic induction
Gh_A08G245300.1	ARE	AAACCA	1754	6	+	Anaerobic	cis-acting regulatory element essential for the anaerobic induction
Gh_A08G245300.1	ARE	AAACCA	1874	6	-	Anaerobic	cis-acting regulatory element essential for the anaerobic induction
Gh_A11G282100.1	ARE	AAACCA	400	6	-	Anaerobic	cis-acting regulatory element essential for the anaerobic induction
Gh_A11G282100.1	ARE	AAACCA	603	6	-	Anaerobic	cis-acting regulatory element essential for the anaerobic induction
Gh_A11G282100.1	ARE	AAACCA	914	6	-	Anaerobic	cis-acting regulatory element essential for the anaerobic induction
Gh_A11G282100.1	ARE	AAACCA	1369	6	+	Anaerobic	cis-acting regulatory element essential for the anaerobic induction
Gh_A11G282100.1	ARE	AAACCA	1386	6	-	Anaerobic	cis-acting regulatory element essential for the anaerobic induction
Gh_A12G132100.1	ARE	AAACCA	1288	6	+	Anaerobic	cis-acting regulatory element essential for the anaerobic induction
Gh_A12G132100.1	ARE	AAACCA	1711	6	-	Anaerobic	cis-acting regulatory element essential for the anaerobic induction
Gh_A12G132300.1	ARE	AAACCA	720	6	-	Anaerobic	cis-acting regulatory element essential for the anaerobic induction
Gh_A12G132300.1	ARE	AAACCA	931	6	+	Anaerobic	cis-acting regulatory element essential for the anaerobic induction
Gh_A13G192000.1	ARE	AAACCA	1234	6	-	Anaerobic	cis-acting regulatory element essential for the anaerobic induction
Gh_D03G131400.1	ARE	AAACCA	10	6	-	Anaerobic	cis-acting regulatory element essential for the anaerobic induction
Gh_D03G131400.1	ARE	AAACCA	37	6	-	Anaerobic	cis-acting regulatory element essential for the anaerobic induction
Gh_D03G131400.1	ARE	AAACCA	450	6	-	Anaerobic	cis-acting regulatory element essential for the anaerobic induction
Gh_D03G131400.1	ARE	AAACCA	1233	6	+	Anaerobic	cis-acting regulatory element essential for the anaerobic induction
Gh_D08G236600.1	ARE	AAACCA	288	6	-	Anaerobic	cis-acting regulatory element essential for the anaerobic induction
Gh_D08G236600.1	ARE	AAACCA	555	6	+	Anaerobic	cis-acting regulatory element essential for the anaerobic induction
Gh_D08G236600.1	ARE	AAACCA	943	6	-	Anaerobic	cis-acting regulatory element essential for the anaerobic induction
Gh_D08G236600.1	ARE	AAACCA	1759	6	+	Anaerobic	cis-acting regulatory element essential for the anaerobic induction
Gh_D08G236600.1	ARE	AAACCA	1878	6	-	Anaerobic	cis-acting regulatory element essential for the anaerobic induction
Gh_D08G236600.1	ARE	AAACCA	1930	6	-	Anaerobic	cis-acting regulatory element essential for the anaerobic induction
Gh_D11G281800.1	ARE	AAACCA	382	6	-	Anaerobic	cis-acting regulatory element essential for the anaerobic induction
Gh_D11G281800.1	ARE	AAACCA	1385	6	+	Anaerobic	cis-acting regulatory element essential for the anaerobic induction
Gh_D11G281800.1	ARE	AAACCA	1402	6	-	Anaerobic	cis-acting regulatory element essential for the anaerobic induction
Gh_D12G132400.1	ARE	AAACCA	1276	6	+	Anaerobic	cis-acting regulatory element essential for the anaerobic induction
Gh_D12G132400.1	ARE	AAACCA	1529	6	+	Anaerobic	cis-acting regulatory element essential for the anaerobic induction
Gh_D12G132400.1	ARE	AAACCA	1706	6	-	Anaerobic	cis-acting regulatory element essential for the anaerobic induction
Gh_D12G132600.1	ARE	AAACCA	687	6	-	Anaerobic	cis-acting regulatory element essential for the anaerobic induction
Gh_D12G132600.1	ARE	AAACCA	883	6	+	Anaerobic	cis-acting regulatory element essential for the anaerobic induction
Gh_D13G195100.1	ARE	AAACCA	944	6	+	Anaerobic	cis-acting regulatory element essential for the anaerobic induction
Gh_D13G195100.1	ARE	AAACCA	1241	6	-	Anaerobic	cis-acting regulatory element essential for the anaerobic induction
Gorai.003G122900.1	ARE	AAACCA	14	6	-	Anaerobic	cis-acting regulatory element essential for the anaerobic induction
Gorai.003G122900.1	ARE	AAACCA	41	6	-	Anaerobic	cis-acting regulatory element essential for the anaerobic induction
Gorai.003G122900.1	ARE	AAACCA	454	6	-	Anaerobic	cis-acting regulatory element essential for the anaerobic induction
Gorai.003G122900.1	ARE	AAACCA	1237	6	+	Anaerobic	cis-acting regulatory element essential for the anaerobic induction
Gorai.004G248600.1	ARE	AAACCA	258	6	-	Anaerobic	cis-acting regulatory element essential for the anaerobic induction
Gorai.004G248600.1	ARE	AAACCA	913	6	-	Anaerobic	cis-acting regulatory element essential for the anaerobic induction
Gorai.004G248600.1	ARE	AAACCA	1759	6	+	Anaerobic	cis-acting regulatory element essential for the anaerobic induction
Gorai.004G248600.1	ARE	AAACCA	1878	6	-	Anaerobic	cis-acting regulatory element essential for the anaerobic induction
Gorai.004G248600.1	ARE	AAACCA	1930	6	-	Anaerobic	cis-acting regulatory element essential for the anaerobic induction
Gorai.007G279600.1	ARE	AAACCA	371	6	-	Anaerobic	cis-acting regulatory element essential for the anaerobic induction
Gorai.007G279600.1	ARE	AAACCA	583	6	-	Anaerobic	cis-acting regulatory element essential for the anaerobic induction
Gorai.007G279600.1	ARE	AAACCA	1371	6	+	Anaerobic	cis-acting regulatory element essential for the anaerobic induction
Gorai.007G279600.1	ARE	AAACCA	1388	6	-	Anaerobic	cis-acting regulatory element essential for the anaerobic induction
Gorai.008G129100.1	ARE	AAACCA	1295	6	+	Anaerobic	cis-acting regulatory element essential for the anaerobic induction
Gorai.008G129100.1	ARE	AAACCA	1531	6	+	Anaerobic	cis-acting regulatory element essential for the anaerobic induction
Gorai.008G129100.1	ARE	AAACCA	1708	6	-	Anaerobic	cis-acting regulatory element essential for the anaerobic induction
Gorai.008G129300.1	ARE	AAACCA	680	6	-	Anaerobic	cis-acting regulatory element essential for the anaerobic induction
Gorai.013G186300.1	ARE	AAACCA	940	6	+	Anaerobic	cis-acting regulatory element essential for the anaerobic induction
Gorai.013G186300.1	ARE	AAACCA	1237	6	-	Anaerobic	cis-acting regulatory element essential for the anaerobic induction
GB_A12G1388.1	AuxRR-core	GGTCCAT	1657	7	-	Auxin	cis-acting regulatory element involved in auxin responsiveness
GB_D12G1386.1	AuxRR-core	GGTCCAT	1675	7	-	Auxin	cis-acting regulatory element involved in auxin responsiveness
Ga12G1762.1	AuxRR-core	GGTCCAT	1652	7	-	Auxin	cis-acting regulatory element involved in auxin responsiveness
Gh_A12G132300.1	AuxRR-core	GGTCCAT	1657	7	-	Auxin	cis-acting regulatory element involved in auxin responsiveness
Gh_D12G132600.1	AuxRR-core	GGTCCAT	1671	7	-	Auxin	cis-acting regulatory element involved in auxin responsiveness
GB_A08G2552.1	TGACG-motif	TGACG	929	5	+	MeJA	cis-acting regulatory element involved in the MeJA-responsiveness
GB_A08G2552.1	CGTCA-motif	CGTCA	929	5	-	MeJA	cis-acting regulatory element involved in the MeJA-responsiveness
GB_A12G1388.1	CGTCA-motif	CGTCA	1751	5	+	MeJA	cis-acting regulatory element involved in the MeJA-responsiveness
GB_A12G1388.1	TGACG-motif	TGACG	1751	5	-	MeJA	cis-acting regulatory element involved in the MeJA-responsiveness
GB_A13G2102.1	TGACG-motif	TGACG	1418	5	-	MeJA	cis-acting regulatory element involved in the MeJA-responsiveness
GB_A13G2102.1	CGTCA-motif	CGTCA	1418	5	+	MeJA	cis-acting regulatory element involved in the MeJA-responsiveness
GB_D03G1344.1	TGACG-motif	TGACG	36	5	+	MeJA	cis-acting regulatory element involved in the MeJA-responsiveness
GB_D03G1344.1	TGACG-motif	TGACG	575	5	+	MeJA	cis-acting regulatory element involved in the MeJA-responsiveness
GB_D03G1344.1	TGACG-motif	TGACG	1595	5	-	MeJA	cis-acting regulatory element involved in the MeJA-responsiveness
GB_D03G1344.1	CGTCA-motif	CGTCA	36	5	-	MeJA	cis-acting regulatory element involved in the MeJA-responsiveness
GB_D03G1344.1	CGTCA-motif	CGTCA	575	5	-	MeJA	cis-acting regulatory element involved in the MeJA-responsiveness
GB_D03G1344.1	CGTCA-motif	CGTCA	1595	5	+	MeJA	cis-acting regulatory element involved in the MeJA-responsiveness
GB_D08G2547.1	TGACG-motif	TGACG	870	5	+	MeJA	cis-acting regulatory element involved in the MeJA-responsiveness
GB_D08G2547.1	TGACG-motif	TGACG	929	5	+	MeJA	cis-acting regulatory element involved in the MeJA-responsiveness
GB_D08G2547.1	CGTCA-motif	CGTCA	870	5	-	MeJA	cis-acting regulatory element involved in the MeJA-responsiveness
GB_D08G2547.1	CGTCA-motif	CGTCA	929	5	-	MeJA	cis-acting regulatory element involved in the MeJA-responsiveness
GB_D11G2869.1	TGACG-motif	TGACG	1073	5	+	MeJA	cis-acting regulatory element involved in the MeJA-responsiveness
GB_D11G2869.1	CGTCA-motif	CGTCA	1073	5	-	MeJA	cis-acting regulatory element involved in the MeJA-responsiveness
GB_D12G1383.1	TGACG-motif	TGACG	164	5	-	MeJA	cis-acting regulatory element involved in the MeJA-responsiveness
GB_D12G1383.1	TGACG-motif	TGACG	927	5	-	MeJA	cis-acting regulatory element involved in the MeJA-responsiveness
GB_D12G1383.1	CGTCA-motif	CGTCA	164	5	+	MeJA	cis-acting regulatory element involved in the MeJA-responsiveness
GB_D12G1383.1	CGTCA-motif	CGTCA	927	5	+	MeJA	cis-acting regulatory element involved in the MeJA-responsiveness
GB_D12G1386.1	CGTCA-motif	CGTCA	1762	5	+	MeJA	cis-acting regulatory element involved in the MeJA-responsiveness
GB_D12G1386.1	TGACG-motif	TGACG	1762	5	-	MeJA	cis-acting regulatory element involved in the MeJA-responsiveness
GB_D13G2037.1	TGACG-motif	TGACG	1420	5	-	MeJA	cis-acting regulatory element involved in the MeJA-responsiveness
GB_D13G2037.1	CGTCA-motif	CGTCA	1420	5	+	MeJA	cis-acting regulatory element involved in the MeJA-responsiveness
Ga01G2147.1	CGTCA-motif	CGTCA	9	5	-	MeJA	cis-acting regulatory element involved in the MeJA-responsiveness
Ga01G2147.1	CGTCA-motif	CGTCA	67	5	-	MeJA	cis-acting regulatory element involved in the MeJA-responsiveness
Ga01G2147.1	CGTCA-motif	CGTCA	605	5	-	MeJA	cis-acting regulatory element involved in the MeJA-responsiveness
Ga01G2147.1	CGTCA-motif	CGTCA	1624	5	+	MeJA	cis-acting regulatory element involved in the MeJA-responsiveness
Ga01G2147.1	TGACG-motif	TGACG	9	5	+	MeJA	cis-acting regulatory element involved in the MeJA-responsiveness
Ga01G2147.1	TGACG-motif	TGACG	67	5	+	MeJA	cis-acting regulatory element involved in the MeJA-responsiveness
Ga01G2147.1	TGACG-motif	TGACG	605	5	+	MeJA	cis-acting regulatory element involved in the MeJA-responsiveness
Ga01G2147.1	TGACG-motif	TGACG	1624	5	-	MeJA	cis-acting regulatory element involved in the MeJA-responsiveness
Ga08G2525.1	CGTCA-motif	CGTCA	873	5	-	MeJA	cis-acting regulatory element involved in the MeJA-responsiveness
Ga08G2525.1	CGTCA-motif	CGTCA	932	5	-	MeJA	cis-acting regulatory element involved in the MeJA-responsiveness
Ga08G2525.1	TGACG-motif	TGACG	873	5	+	MeJA	cis-acting regulatory element involved in the MeJA-responsiveness
Ga08G2525.1	TGACG-motif	TGACG	932	5	+	MeJA	cis-acting regulatory element involved in the MeJA-responsiveness
Ga12G1762.1	CGTCA-motif	CGTCA	1746	5	+	MeJA	cis-acting regulatory element involved in the MeJA-responsiveness
Ga12G1762.1	TGACG-motif	TGACG	1746	5	-	MeJA	cis-acting regulatory element involved in the MeJA-responsiveness
Ga13G2126.1	TGACG-motif	TGACG	1415	5	-	MeJA	cis-acting regulatory element involved in the MeJA-responsiveness
Ga13G2126.1	CGTCA-motif	CGTCA	1415	5	+	MeJA	cis-acting regulatory element involved in the MeJA-responsiveness
Gh_A03G066000.1	CGTCA-motif	CGTCA	9	5	-	MeJA	cis-acting regulatory element involved in the MeJA-responsiveness
Gh_A03G066000.1	CGTCA-motif	CGTCA	67	5	-	MeJA	cis-acting regulatory element involved in the MeJA-responsiveness
Gh_A03G066000.1	CGTCA-motif	CGTCA	604	5	-	MeJA	cis-acting regulatory element involved in the MeJA-responsiveness
Gh_A03G066000.1	CGTCA-motif	CGTCA	1623	5	+	MeJA	cis-acting regulatory element involved in the MeJA-responsiveness
Gh_A03G066000.1	TGACG-motif	TGACG	9	5	+	MeJA	cis-acting regulatory element involved in the MeJA-responsiveness
Gh_A03G066000.1	TGACG-motif	TGACG	67	5	+	MeJA	cis-acting regulatory element involved in the MeJA-responsiveness
Gh_A03G066000.1	TGACG-motif	TGACG	604	5	+	MeJA	cis-acting regulatory element involved in the MeJA-responsiveness
Gh_A03G066000.1	TGACG-motif	TGACG	1623	5	-	MeJA	cis-acting regulatory element involved in the MeJA-responsiveness
Gh_A08G245300.1	TGACG-motif	TGACG	934	5	+	MeJA	cis-acting regulatory element involved in the MeJA-responsiveness
Gh_A08G245300.1	CGTCA-motif	CGTCA	934	5	-	MeJA	cis-acting regulatory element involved in the MeJA-responsiveness
Gh_A12G132300.1	TGACG-motif	TGACG	1751	5	-	MeJA	cis-acting regulatory element involved in the MeJA-responsiveness
Gh_A12G132300.1	CGTCA-motif	CGTCA	1751	5	+	MeJA	cis-acting regulatory element involved in the MeJA-responsiveness
Gh_A13G192000.1	TGACG-motif	TGACG	1417	5	-	MeJA	cis-acting regulatory element involved in the MeJA-responsiveness
Gh_A13G192000.1	CGTCA-motif	CGTCA	1417	5	+	MeJA	cis-acting regulatory element involved in the MeJA-responsiveness
Gh_D03G131400.1	TGACG-motif	TGACG	42	5	+	MeJA	cis-acting regulatory element involved in the MeJA-responsiveness
Gh_D03G131400.1	TGACG-motif	TGACG	581	5	+	MeJA	cis-acting regulatory element involved in the MeJA-responsiveness
Gh_D03G131400.1	TGACG-motif	TGACG	1601	5	-	MeJA	cis-acting regulatory element involved in the MeJA-responsiveness
Gh_D03G131400.1	CGTCA-motif	CGTCA	42	5	-	MeJA	cis-acting regulatory element involved in the MeJA-responsiveness
Gh_D03G131400.1	CGTCA-motif	CGTCA	581	5	-	MeJA	cis-acting regulatory element involved in the MeJA-responsiveness
Gh_D03G131400.1	CGTCA-motif	CGTCA	1601	5	+	MeJA	cis-acting regulatory element involved in the MeJA-responsiveness
Gh_D08G236600.1	TGACG-motif	TGACG	899	5	+	MeJA	cis-acting regulatory element involved in the MeJA-responsiveness
Gh_D08G236600.1	TGACG-motif	TGACG	958	5	+	MeJA	cis-acting regulatory element involved in the MeJA-responsiveness
Gh_D08G236600.1	CGTCA-motif	CGTCA	899	5	-	MeJA	cis-acting regulatory element involved in the MeJA-responsiveness
Gh_D08G236600.1	CGTCA-motif	CGTCA	958	5	-	MeJA	cis-acting regulatory element involved in the MeJA-responsiveness
Gh_D11G281800.1	CGTCA-motif	CGTCA	1094	5	-	MeJA	cis-acting regulatory element involved in the MeJA-responsiveness
Gh_D11G281800.1	TGACG-motif	TGACG	1094	5	+	MeJA	cis-acting regulatory element involved in the MeJA-responsiveness
Gh_D12G132400.1	CGTCA-motif	CGTCA	177	5	+	MeJA	cis-acting regulatory element involved in the MeJA-responsiveness
Gh_D12G132400.1	CGTCA-motif	CGTCA	927	5	+	MeJA	cis-acting regulatory element involved in the MeJA-responsiveness
Gh_D12G132400.1	TGACG-motif	TGACG	177	5	-	MeJA	cis-acting regulatory element involved in the MeJA-responsiveness
Gh_D12G132400.1	TGACG-motif	TGACG	927	5	-	MeJA	cis-acting regulatory element involved in the MeJA-responsiveness
Gh_D12G132600.1	CGTCA-motif	CGTCA	1758	5	+	MeJA	cis-acting regulatory element involved in the MeJA-responsiveness
Gh_D12G132600.1	TGACG-motif	TGACG	1758	5	-	MeJA	cis-acting regulatory element involved in the MeJA-responsiveness
Gh_D13G195100.1	TGACG-motif	TGACG	1420	5	-	MeJA	cis-acting regulatory element involved in the MeJA-responsiveness
Gh_D13G195100.1	CGTCA-motif	CGTCA	1420	5	+	MeJA	cis-acting regulatory element involved in the MeJA-responsiveness
Gorai.003G122900.1	CGTCA-motif	CGTCA	46	5	-	MeJA	cis-acting regulatory element involved in the MeJA-responsiveness
Gorai.003G122900.1	CGTCA-motif	CGTCA	585	5	-	MeJA	cis-acting regulatory element involved in the MeJA-responsiveness
Gorai.003G122900.1	CGTCA-motif	CGTCA	1605	5	+	MeJA	cis-acting regulatory element involved in the MeJA-responsiveness
Gorai.003G122900.1	TGACG-motif	TGACG	46	5	+	MeJA	cis-acting regulatory element involved in the MeJA-responsiveness
Gorai.003G122900.1	TGACG-motif	TGACG	585	5	+	MeJA	cis-acting regulatory element involved in the MeJA-responsiveness
Gorai.003G122900.1	TGACG-motif	TGACG	1605	5	-	MeJA	cis-acting regulatory element involved in the MeJA-responsiveness
Gorai.004G248600.1	TGACG-motif	TGACG	869	5	+	MeJA	cis-acting regulatory element involved in the MeJA-responsiveness
Gorai.004G248600.1	TGACG-motif	TGACG	928	5	+	MeJA	cis-acting regulatory element involved in the MeJA-responsiveness
Gorai.004G248600.1	CGTCA-motif	CGTCA	869	5	-	MeJA	cis-acting regulatory element involved in the MeJA-responsiveness
Gorai.004G248600.1	CGTCA-motif	CGTCA	928	5	-	MeJA	cis-acting regulatory element involved in the MeJA-responsiveness
Gorai.007G279600.1	CGTCA-motif	CGTCA	1080	5	-	MeJA	cis-acting regulatory element involved in the MeJA-responsiveness
Gorai.007G279600.1	TGACG-motif	TGACG	1080	5	+	MeJA	cis-acting regulatory element involved in the MeJA-responsiveness
Gorai.008G129300.1	CGTCA-motif	CGTCA	1758	5	+	MeJA	cis-acting regulatory element involved in the MeJA-responsiveness
Gorai.008G129300.1	TGACG-motif	TGACG	1758	5	-	MeJA	cis-acting regulatory element involved in the MeJA-responsiveness
Gorai.013G186300.1	CGTCA-motif	CGTCA	1416	5	+	MeJA	cis-acting regulatory element involved in the MeJA-responsiveness
Gorai.013G186300.1	TGACG-motif	TGACG	1416	5	-	MeJA	cis-acting regulatory element involved in the MeJA-responsiveness
GB_A12G1388.1	GC-motif	CCCCCG	1726	6	+	Anoxic	enhancer-like element involved in anoxic specific inducibility
GB_D03G1344.1	GC-motif	CCCCCG	1591	6	+	Anoxic	enhancer-like element involved in anoxic specific inducibility
GB_D12G1383.1	GC-motif	CCCCCG	885	6	-	Anoxic	enhancer-like element involved in anoxic specific inducibility
Ga01G2147.1	GC-motif	CCCCCG	1620	6	+	Anoxic	enhancer-like element involved in anoxic specific inducibility
Ga12G1762.1	GC-motif	CCCCCG	1721	6	+	Anoxic	enhancer-like element involved in anoxic specific inducibility
Gh_A03G066000.1	GC-motif	CCCCCG	1346	6	-	Anoxic	enhancer-like element involved in anoxic specific inducibility
Gh_A03G066000.1	GC-motif	CCCCCG	1619	6	+	Anoxic	enhancer-like element involved in anoxic specific inducibility
Gh_A12G132300.1	GC-motif	CCCCCG	1726	6	+	Anoxic	enhancer-like element involved in anoxic specific inducibility
Gh_D03G131400.1	GC-motif	CCCCCG	1597	6	+	Anoxic	enhancer-like element involved in anoxic specific inducibility
Gh_D12G132400.1	GC-motif	CCCCCG	885	6	-	Anoxic	enhancer-like element involved in anoxic specific inducibility
Gorai.008G129100.1	GC-motif	CCCCCG	903	6	-	Anoxic	enhancer-like element involved in anoxic specific inducibility
GB_A11G2882.1	GARE-motif	TCTGTTG	1320	7	-	Gibberellin	gibberellin-responsive element
GB_A11G2882.1	P-box	CCTTTTG	1797	7	-	Gibberellin	gibberellin-responsive element
GB_A13G2102.1	P-box	CCTTTTG	548	7	-	Gibberellin	gibberellin-responsive element
GB_A13G2102.1	P-box	CCTTTTG	1711	7	-	Gibberellin	gibberellin-responsive element
GB_D03G1344.1	P-box	CCTTTTG	1981	7	+	Gibberellin	gibberellin-responsive element
GB_D11G2869.1	P-box	CCTTTTG	1681	7	+	Gibberellin	gibberellin-responsive element
GB_D11G2869.1	P-box	CCTTTTG	1785	7	-	Gibberellin	gibberellin-responsive element
GB_D11G2869.1	GARE-motif	TCTGTTG	1318	7	-	Gibberellin	gibberellin-responsive element
GB_D12G1383.1	GARE-motif	TCTGTTG	1469	7	+	Gibberellin	gibberellin-responsive element
GB_D13G2037.1	GARE-motif	TCTGTTG	635	7	+	Gibberellin	gibberellin-responsive element
GB_D13G2037.1	P-box	CCTTTTG	1709	7	-	Gibberellin	gibberellin-responsive element
Ga01G2147.1	P-box	CCTTTTG	1981	7	+	Gibberellin	gibberellin-responsive element
Ga11G1054.1	GARE-motif	TCTGTTG	1321	7	-	Gibberellin	gibberellin-responsive element
Ga11G1054.1	P-box	CCTTTTG	1796	7	-	Gibberellin	gibberellin-responsive element
Ga13G2126.1	P-box	CCTTTTG	1711	7	-	Gibberellin	gibberellin-responsive element
Gh_A03G066000.1	P-box	CCTTTTG	1981	7	+	Gibberellin	gibberellin-responsive element
Gh_A11G282100.1	GARE-motif	TCTGTTG	1323	7	-	Gibberellin	gibberellin-responsive element
Gh_A11G282100.1	P-box	CCTTTTG	1799	7	-	Gibberellin	gibberellin-responsive element
Gh_A12G132100.1	GARE-motif	TCTGTTG	11	7	+	Gibberellin	gibberellin-responsive element
Gh_A13G192000.1	P-box	CCTTTTG	738	7	-	Gibberellin	gibberellin-responsive element
Gh_A13G192000.1	P-box	CCTTTTG	1709	7	-	Gibberellin	gibberellin-responsive element
Gh_D03G131400.1	P-box	CCTTTTG	1981	7	+	Gibberellin	gibberellin-responsive element
Gh_D11G281800.1	GARE-motif	TCTGTTG	1339	7	-	Gibberellin	gibberellin-responsive element
Gh_D11G281800.1	P-box	CCTTTTG	1692	7	+	Gibberellin	gibberellin-responsive element
Gh_D11G281800.1	P-box	CCTTTTG	1796	7	-	Gibberellin	gibberellin-responsive element
Gh_D12G132400.1	GARE-motif	TCTGTTG	1470	7	+	Gibberellin	gibberellin-responsive element
Gh_D13G195100.1	P-box	CCTTTTG	1709	7	-	Gibberellin	gibberellin-responsive element
Gh_D13G195100.1	GARE-motif	TCTGTTG	640	7	+	Gibberellin	gibberellin-responsive element
Gorai.003G122900.1	P-box	CCTTTTG	1981	7	+	Gibberellin	gibberellin-responsive element
Gorai.007G279600.1	P-box	CCTTTTG	1688	7	+	Gibberellin	gibberellin-responsive element
Gorai.007G279600.1	P-box	CCTTTTG	1792	7	-	Gibberellin	gibberellin-responsive element
Gorai.007G279600.1	GARE-motif	TCTGTTG	1325	7	-	Gibberellin	gibberellin-responsive element
Gorai.013G186300.1	P-box	CCTTTTG	1708	7	-	Gibberellin	gibberellin-responsive element
Gorai.013G186300.1	GARE-motif	TCTGTTG	550	7	+	Gibberellin	gibberellin-responsive element
GB_A08G2552.1	MBS	CAACTG	1660	6	+	Drought	MYB binding site involved in drought-inducibility
GB_D03G1344.1	MBS	CAACTG	148	6	+	Drought	MYB binding site involved in drought-inducibility
GB_D03G1344.1	MBS	CAACTG	196	6	+	Drought	MYB binding site involved in drought-inducibility
GB_D03G1344.1	MBS	CAACTG	1004	6	+	Drought	MYB binding site involved in drought-inducibility
GB_D08G2547.1	MBS	CAACTG	991	6	+	Drought	MYB binding site involved in drought-inducibility
GB_D13G2037.1	MBS	CAACTG	1489	6	+	Drought	MYB binding site involved in drought-inducibility
Ga01G2147.1	MBS	CAACTG	179	6	+	Drought	MYB binding site involved in drought-inducibility
Ga01G2147.1	MBS	CAACTG	227	6	+	Drought	MYB binding site involved in drought-inducibility
Ga01G2147.1	MBS	CAACTG	1032	6	+	Drought	MYB binding site involved in drought-inducibility
Ga08G2525.1	MBS	CAACTG	1666	6	+	Drought	MYB binding site involved in drought-inducibility
Gh_A03G066000.1	MBS	CAACTG	179	6	+	Drought	MYB binding site involved in drought-inducibility
Gh_A03G066000.1	MBS	CAACTG	227	6	+	Drought	MYB binding site involved in drought-inducibility
Gh_A03G066000.1	MBS	CAACTG	1031	6	+	Drought	MYB binding site involved in drought-inducibility
Gh_A08G245300.1	MBS	CAACTG	1666	6	+	Drought	MYB binding site involved in drought-inducibility
Gh_D03G131400.1	MBS	CAACTG	154	6	+	Drought	MYB binding site involved in drought-inducibility
Gh_D03G131400.1	MBS	CAACTG	202	6	+	Drought	MYB binding site involved in drought-inducibility
Gh_D03G131400.1	MBS	CAACTG	1010	6	+	Drought	MYB binding site involved in drought-inducibility
Gh_D08G236600.1	MBS	CAACTG	1020	6	+	Drought	MYB binding site involved in drought-inducibility
Gh_D13G195100.1	MBS	CAACTG	1489	6	+	Drought	MYB binding site involved in drought-inducibility
Gorai.003G122900.1	MBS	CAACTG	158	6	+	Drought	MYB binding site involved in drought-inducibility
Gorai.003G122900.1	MBS	CAACTG	206	6	+	Drought	MYB binding site involved in drought-inducibility
Gorai.003G122900.1	MBS	CAACTG	1014	6	+	Drought	MYB binding site involved in drought-inducibility
Gorai.013G186300.1	MBS	CAACTG	1485	6	+	Drought	MYB binding site involved in drought-inducibility
GB_A13G2102.1	WUN-motif	AAATTTCCT	886	9	+	Wound	wound-responsive element
GB_A13G2102.1	WUN-motif	AAATTTCCT	1445	9	+	Wound	wound-responsive element
GB_D03G1344.1	WUN-motif	AAATTTCCT	227	9	+	Wound	wound-responsive element
GB_D13G2037.1	WUN-motif	AAATTTCCT	932	9	+	Wound	wound-responsive element
Ga01G2147.1	WUN-motif	AAATTTCCT	258	9	+	Wound	wound-responsive element
Ga13G2126.1	WUN-motif	AAATTTCCT	883	9	+	Wound	wound-responsive element
Ga13G2126.1	WUN-motif	AAATTTCCT	1442	9	+	Wound	wound-responsive element
Gh_A03G066000.1	WUN-motif	AAATTTCCT	258	9	+	Wound	wound-responsive element
Gh_A13G192000.1	WUN-motif	AAATTTCCT	885	9	+	Wound	wound-responsive element
Gh_A13G192000.1	WUN-motif	AAATTTCCT	1444	9	+	Wound	wound-responsive element
Gh_D03G131400.1	WUN-motif	AAATTTCCT	233	9	+	Wound	wound-responsive element
Gh_D13G195100.1	WUN-motif	AAATTTCCT	932	9	+	Wound	wound-responsive element
Gorai.003G122900.1	WUN-motif	AAATTTCCT	237	9	+	Wound	wound-responsive element
Gorai.013G186300.1	WUN-motif	AAATTTCCT	928	9	+	Wound	wound-responsive element

## Sheet: Table S3
Table S3. The primer sequences for qRT-PCR and VIGS.
Primer	Sequence	Purpose
GhGIF4-F1	CAATCAGAATCTTGGAAAACTCGCT	qRT-PCR
GhGIF4-R1	ATGTTGCATAAAATATCCTCCGGGT	qRT-PCR
GhGIF10-F1	ATCTTGGAAAACTCGCTGAATGC	qRT-PCR
GhGIF10-R1	GCATAAAATATCCTCCGGGTTGC	qRT-PCR
GhGIF5-F1	CATGCAAGGTCAAATGGGAATCA	qRT-PCR
GhGIF5-R1	TTCAGGGTTTTGCTTGTTTCCAG	qRT-PCR
GhGIF11-F1	AACAACTGGGCATGTACTCTCAA	qRT-PCR
GhGIF11-R1	TGACCTTGCATTGCTTGTTGATG	qRT-PCR
GhGIF2-F2	CTGATGGCAGCTTACTATCCCAA	qRT-PCR
GhGIF2-R2	TGCTTGATTCTCAGCACATTCAC	qRT-PCR
GhGIF8-F2	AGCTTACTATCCCAACAACGTCA	qRT-PCR
GhGIF8-R2	TGCTTGATTCTCAGCACATTCAC	qRT-PCR
GhGIF6-F2	TACAGGTGGAAGCAAGCAAGATA	qRT-PCR
GhGIF6-R2	GGCTTGACCTCCATCATCATACT	qRT-PCR
GhGIF12-F2	GAGCAATTACAGGTGGAAGCAAG	qRT-PCR
GhGIF12-R2	CCATCATCACACTGAACTCCAGA	qRT-PCR
VGhGIF4EcoRⅠF	gtgagtaaggttaccgaattcCCATTGCAATTCAATAGTCCGC	VIGS
VGhGIF4BamHⅠR	cgtgagctcggtaccggatccTCACTTTGCCTCATCCGCTC	VIGS
